# Supplementary material for: The only complete articulated early Miocene chameleon skull (Rusinga Island, Kenya) suggests an African origin for Madagascar’s endemic chameleons
Source: Sci Rep. 2020 Jan 10;10:109. doi: 10.1038/s41598-019-57014-5 (PMC6954250; doi:10.1038/s41598-019-57014-5)
Supplement: Supplementary file 1 — Supplementary Information. [file 41598_2019_57014_MOESM1_ESM.nex]

#NEXUS
[written Fri Nov 08 20:51:13 CET 2019 by Mesquite  version 3.6 (build 917) at AndrejCernansky/192.168.0.241]

BEGIN TAXA;
	TITLE Taxa;
	DIMENSIONS NTAX=25;
	TAXLABELS
		Uromastyx_sp. Brookesia_stumpffi Brookesia_supercilliaris Rieppeleon_kerstenii Rieppeleon_brevicaudatus Rhampholeon_platyceps Rhampholeon_spectrum Kinyongia_fischeri Bradypodion_pumilum Bradypodion_ventrale Calumma_brevicorne Calumma_nasutum Calumma_globifer Calumma_parsonii Archaius_tigris Chamaeleo_chamaeleon Chamaeleo_dilepis Chamaeleo_zeylanicus Furcifer_campani Furcifer_oustaleti Furcifer_pardalis Trioceros_jacksonii Trioceros_johnstoni Trioceros_melleri 'KNM-RU 18340 ' 
	;

END;


BEGIN CHARACTERS;
	TITLE  Character_Matrix;
	DIMENSIONS  NCHAR=43;
	FORMAT DATATYPE = STANDARD RESPECTCASE GAP = - MISSING = ? SYMBOLS = "  0 1 2 3 4";
	CHARSTATELABELS 
		1 'Nasals paired (0) or fused (1) ',
		2 'premaxilla separate (0) or in contact with frontal (1)',
		3 'nasal enters external naris (0) or are separated from it by prefrontal fenestra (1)',
		4 'prefrontal and postorbitofrontal separated, T shaped frontal, or frontal  (0) or prefrontal does (1) or does not meet postorbitofrontal (2)',
		5 descensus_parietalis_lateralis__,
		6 'Parietal contacts prootic and supraoccipital (0) or the supraoccipital only (1).',
		7 'parietals forms (0) posteriorly narrowing terminus; or not (1), dorsoventrally compressed (2); laterally compressed (3)',
		8 'parietal with (0) or without supratemporal process (1)',
		9 'Dorsal process of the squamosal does (0) or does not meet the parietal (1)',
		10 'supratemporal present (0) or absent (1)',
		11 'squamosal does (0) or does not meet jugal (1)',
		12 'Lacrimal absent (1) or present (0).',
		13 'Maxillae do (1) or do not (0) meet on the dorsal midline of snout.',
		14 'Maxillae do (1) or do not (0) meet on ventral midline of palate',
		15 'vomer paired (0) or partly or wholy fused (1)',
		16 'Surangular separate (0) or fused (1) to prearticular',
		17 'Angular present (0) or absent (1).',
		18 'Tooth row restricted to level anterior to coronoid process (0) or extending posteriorly beyond the',
		19 'Maxilla does (1) or does not (0) separate premaxilla from nasal',
		20 'Prefrontal fontanelle absent (0), prefrontal fontanelle present and frontal does (2) or does not ( I )',
		21 'Lung aseptate (0), with small septae (l), with large septae (2).',
		22 'Calyces on hemipenis present (0) or absent (1).',
		23 'Apical ornamentation of hemipenis absent (0), dual (l), quadruple (2).',
		24 'Apical ornamentation absent (0), by crests (l), horns (2), pedunculi and auriculae (3), or',
		25 'The synapophyses on the axis: absent (0), present (1)',
		26 'Hourglass-shaped parietal (mid-lateral constriction) absent (0), present (1)',
		27 'the maximum width of frontal in posterior region, with well separated posterolateral processes (0), in posterior region, but posterolateral processes are not well separated (1), anteriorly to the posterior region (2)',
		28 'posterodorsal process of postorbitofrontal reaches above the orbit and upper temporal fenestra is not visible in lateral view (0), reaches the upper part of the orbit, fenestra only partialyl visible (1), reaches around mid-region of the orbit, fenestra well-visible (2)',
		29 'parietal forms dorsally elevated casque: absent (0), present small (1), large (2)',
		30 'prefrontal fenestra absent (0), present but separated from extenal naris (1), present and connected to external naris',
		31 'ornamentation on parietal (0) weak or absent; well developed, broadly arranged (1), forming a single crest (2), forming a lete Y (3), forming a letter psi (4)',
		32 'central region of frontal well ornamented by protuberances absent (0), present (1)',
		33 'prefrontal in dorsal view: laterally inclined (0), anteriorly or medially oriented (1)',
		34 'the orbital margin in dorsal view markedly rounded (0), more or less straight (1)',
		35 'facial process of maxilla dorsally oriented (0), anteriorly inclined (1)',
		36 'suborbital process of jugal in lateral aspect largerly exposed (0), only a dorsal thin portion exposed (1), covered by maxilla (2),',
		37 'the narrow skull (its witdth is less than 50% of the max length) absent (0), present 1',
		38 'maxilla protrudes anteriorly into protuberances or horn: absent (0), present (1)',
		39 'the skull in dorsal view rathter ovoid shape (0), rectangular shape (1)',
		40 'extremely long posterodorsal process of the atlas absent (0) present (1)',
		41 'markedly anteroventrally inclined dorsal amrgin of the neural spine of the axis: absent (0), present (1)',
		42 'prefrontal protrtrudes anteriorly into a horn absent (0) present (1) ',
		43 'posterodorsal process of postzygapophyses absent (0) present (1)' ; 
	MATRIX
	Uromastyx_sp.             00000000000100000000000010010000000000?0000
	Brookesia_stumpffi        1002200001110011000001111022001101110010000
	Brookesia_supercilliaris  1002200001110010010001111022001101110010000
	Rieppeleon_kerstenii      0102101111110110110101120022001101100010000
	Rieppeleon_brevicaudatus  0102311101110110100201120022021101100010000
	Rhampholeon_platyceps     012231110011011001020112101202?010110000000
	Rhampholeon_spectrum      0122211100110100000201121012020010110000000
	Kinyongia_fischeri        00113121000011100012102400?1023011011100100
	Bradypodion_pumilum       1012312000111110001210240022111111000000000
	Bradypodion_ventrale      1012312000111110001210240022111111000000000
	Calumma_brevicorne        0011312100110110000210240120114111010000000
	Calumma_nasutum           0012312100111111001210240012020000010000000
	Calumma_globifer          0111312100111110000210240120011111010000000
	Calumma_parsonii          0011312100001111001210240120011111010000000
	Archaius_tigris           0022311100010100000210240022123011020000000
	Chamaeleo_chamaeleon      0011313100000110010120240022212011011000000
	Chamaeleo_dilepis         0011313100000110010120240022112011011000000
	Chamaeleo_zeylanicus      0111313100000110000?20240022212011011000000
	Furcifer_campani          001131310001011000021023002221201102?000000
	Furcifer_oustaleti        0011313100010110000210230012212011021000000
	Furcifer_pardalis         0111313100110110000210230012212011021000000
	Trioceros_jacksonii       0011313101101110011220200022213011011101111
	Trioceros_johnstoni       0012313100001110011220200022213011011101111
	Trioceros_melleri         1011313100001110011220200021222011011101100
	'KNM-RU 18340 '           01113121001101100002????0100024100010000000

;

END;
BEGIN ASSUMPTIONS;
	TYPESET * UNTITLED   =  unord:  1- 43;

END;

BEGIN MESQUITECHARMODELS;
	ProbModelSet * UNTITLED   =  'Mk1 (est.)':  1- 43;
END;

Begin MESQUITE;
		MESQUITESCRIPTVERSION 2;
		TITLE AUTO;
		tell ProjectCoordinator;
		timeSaved 1573242673558;
		getEmployee #mesquite.minimal.ManageTaxa.ManageTaxa;
		tell It;
			setID 0 3708805531675960767;
		endTell;
		getEmployee #mesquite.charMatrices.ManageCharacters.ManageCharacters;
		tell It;
			setID 0 8133213059004819710;
			tell It;
				setDefaultOrder  0 1 2 3 4 5 6 7 8 9 10 11 12 13 14 15 16 17 18 19 20 21 22 23 26 27 88 28 29 30 31 33 71 35 36 37 38 39 40 41 58 42 43;
				attachments ;
			endTell;
			mqVersion 360;
			checksumv 0 3 1107853488 null  getNumChars 43 numChars 43 getNumTaxa 25 numTaxa 25   short true   bits 31   states 31   sumSquaresStatesOnly 9739.0 sumSquares 9739.0 longCompressibleToShort false usingShortMatrix true   NumFiles 1 NumMatrices 1;
			mqVersion;
		endTell;
		getWindow;
		tell It;
			suppress;
			setResourcesState false false 100;
			setPopoutState 300;
			setExplanationSize 0;
			setAnnotationSize 0;
			setFontIncAnnot 0;
			setFontIncExp 0;
			setSize 1596 994;
			setLocation -8 0;
			setFont SanSerif;
			setFontSize 10;
			getToolPalette;
			tell It;
			endTell;
			desuppress;
		endTell;
		getEmployee  #mesquite.trees.BasicTreeWindowCoord.BasicTreeWindowCoord;
		tell It;
			makeTreeWindow #3708805531675960767  #mesquite.trees.BasicTreeWindowMaker.BasicTreeWindowMaker;
			tell It;
				suppressEPCResponse;
				setTreeSource  #mesquite.trees.DefaultTrees.DefaultTrees;
				setAssignedID 1273.1572876767592.553317880434188265;
				getTreeWindow;
				tell It;
					setExplanationSize 30;
					setAnnotationSize 20;
					setFontIncAnnot 0;
					setFontIncExp 0;
					setSize 1496 922;
					setLocation -8 0;
					setFont SanSerif;
					setFontSize 10;
					getToolPalette;
					tell It;
						setTool mesquite.trees.BasicTreeWindowMaker.BasicTreeWindow.arrow;
					endTell;
					getTreeDrawCoordinator #mesquite.trees.BasicTreeDrawCoordinator.BasicTreeDrawCoordinator;
				tell It;
					suppress;
					setTreeDrawer  #mesquite.trees.SquareLineTree.SquareLineTree;
					tell It;
						setNodeLocs #mesquite.trees.NodeLocsStandard.NodeLocsStandard;
						tell It;
							branchLengthsToggle off;
							toggleScale on;
							toggleBroadScale off;
							toggleCenter on;
							toggleEven on;
							setFixedTaxonDistance 0;
						endTell;
						setEdgeWidth 4;
						showEdgeLines on;
						orientUp;
					endTell;
					setBackground White;
					setBranchColor Black;
					showNodeNumbers off;
					showBranchColors on;
					labelBranchLengths off;
					centerBrLenLabels on;
					showBrLensUnspecified on;
					showBrLenLabelsOnTerminals on;
					setBrLenLabelColor 0 0 255;
					setNumBrLenDecimals 6;
					setSelectedTaxonHighlightMode 1;
					desuppress;
					getEmployee #mesquite.trees.BasicDrawTaxonNames.BasicDrawTaxonNames;
					tell It;
						setColor Black;
						setTaxonNameStyler  #mesquite.trees.NoColorForTaxon.NoColorForTaxon;
						toggleShadePartition off;
						toggleShowFootnotes on;
						toggleNodeLabels on;
						toggleCenterNodeNames off;
						toggleShowNames on;
						namesAngle ?;
					endTell;
				endTell;
					setTreeNumber 1;
					setTree '(1,((2,3),(4,(5,((7,6),((12,((10,9),(14,(13,(25,11))))),(15,(((19,(20,21)),(16,(17,18))),(8,(24,(22,23)))))))))));';
					setDrawingSizeMode 0;
					toggleLegendFloat on;
					scale 0;
					toggleTextOnTree off;
					togglePrintName off;
					showWindow;
				endTell;
				desuppressEPCResponse;
				getEmployee #mesquite.trees.ColorBranches.ColorBranches;
				tell It;
					setColor Red;
					removeColor off;
				endTell;
				getEmployee #mesquite.ornamental.BranchNotes.BranchNotes;
				tell It;
					setAlwaysOn off;
				endTell;
				getEmployee #mesquite.ornamental.ColorTreeByPartition.ColorTreeByPartition;
				tell It;
					colorByPartition off;
				endTell;
				getEmployee #mesquite.ornamental.DrawTreeAssocDoubles.DrawTreeAssocDoubles;
				tell It;
					setOn on;
					toggleShow consensusFrequency;
					toggleShow posteriorProbability;
					toggleShow bootstrapFrequency;
					toggleShow consensusFrequency;
					toggleShow posteriorProbability;
					toggleShow bootstrapFrequency;
					setDigits 4;
					setThreshold ?;
					writeAsPercentage off;
					toggleCentred off;
					toggleHorizontal on;
					toggleWhiteEdges on;
					toggleShowOnTerminals on;
					setFontSize 10;
					setOffset 0  0;
				endTell;
				getEmployee #mesquite.ornamental.DrawTreeAssocStrings.DrawTreeAssocStrings;
				tell It;
					setOn on;
					toggleCentred on;
					toggleHorizontal on;
					setFontSize 10;
					setOffset 0  0;
					toggleShowOnTerminals on;
				endTell;
				getEmployee #mesquite.trees.TreeInfoValues.TreeInfoValues;
				tell It;
					panelOpen false;
				endTell;
			endTell;
			makeTreeWindow #3708805531675960767  #mesquite.trees.BasicTreeWindowMaker.BasicTreeWindowMaker;
			tell It;
				suppressEPCResponse;
				setTreeSource  #mesquite.trees.DefaultTrees.DefaultTrees;
				setAssignedID 1304.1572877051976.3606692624174800789;
				getTreeWindow;
				tell It;
					setExplanationSize 30;
					setAnnotationSize 20;
					setFontIncAnnot 0;
					setFontIncExp 0;
					setSize 1496 922;
					setLocation -8 0;
					setFont SanSerif;
					setFontSize 10;
					getToolPalette;
					tell It;
						setTool mesquite.trees.BasicTreeWindowMaker.BasicTreeWindow.interchange;
					endTell;
					getTreeDrawCoordinator #mesquite.trees.BasicTreeDrawCoordinator.BasicTreeDrawCoordinator;
				tell It;
					suppress;
					setTreeDrawer  #mesquite.trees.SquareLineTree.SquareLineTree;
					tell It;
						setNodeLocs #mesquite.trees.NodeLocsStandard.NodeLocsStandard;
						tell It;
							branchLengthsToggle off;
							toggleScale on;
							toggleBroadScale off;
							toggleCenter on;
							toggleEven on;
							setFixedTaxonDistance 0;
						endTell;
						setEdgeWidth 4;
						showEdgeLines on;
						orientUp;
					endTell;
					setBackground White;
					setBranchColor Black;
					showNodeNumbers off;
					showBranchColors on;
					labelBranchLengths off;
					centerBrLenLabels on;
					showBrLensUnspecified on;
					showBrLenLabelsOnTerminals on;
					setBrLenLabelColor 0 0 255;
					setNumBrLenDecimals 6;
					setSelectedTaxonHighlightMode 1;
					desuppress;
					getEmployee #mesquite.trees.BasicDrawTaxonNames.BasicDrawTaxonNames;
					tell It;
						setColor Black;
						setTaxonNameStyler  #mesquite.trees.NoColorForTaxon.NoColorForTaxon;
						toggleShadePartition off;
						toggleShowFootnotes on;
						toggleNodeLabels on;
						toggleCenterNodeNames off;
						toggleShowNames on;
						namesAngle ?;
					endTell;
				endTell;
					setTreeNumber 1;
					setTree '(1,((2,3),(((4,5),15),((7,6),((10,9),((18,(16,17)),((((14,13),(11,(25,12))),(19,(20,21))),(8,(24,(22,23))))))))));';
					setDrawingSizeMode 0;
					toggleLegendFloat on;
					scale 0;
					toggleTextOnTree off;
					togglePrintName off;
					showWindow;
				endTell;
				desuppressEPCResponse;
				getEmployee #mesquite.trees.ColorBranches.ColorBranches;
				tell It;
					setColor Red;
					removeColor off;
				endTell;
				getEmployee #mesquite.ornamental.BranchNotes.BranchNotes;
				tell It;
					setAlwaysOn off;
				endTell;
				getEmployee #mesquite.ornamental.ColorTreeByPartition.ColorTreeByPartition;
				tell It;
					colorByPartition off;
				endTell;
				getEmployee #mesquite.ornamental.DrawTreeAssocDoubles.DrawTreeAssocDoubles;
				tell It;
					setOn on;
					toggleShow consensusFrequency;
					toggleShow posteriorProbability;
					toggleShow bootstrapFrequency;
					toggleShow consensusFrequency;
					toggleShow posteriorProbability;
					toggleShow bootstrapFrequency;
					setDigits 4;
					setThreshold ?;
					writeAsPercentage off;
					toggleCentred off;
					toggleHorizontal on;
					toggleWhiteEdges on;
					toggleShowOnTerminals on;
					setFontSize 10;
					setOffset 0  0;
				endTell;
				getEmployee #mesquite.ornamental.DrawTreeAssocStrings.DrawTreeAssocStrings;
				tell It;
					setOn on;
					toggleCentred on;
					toggleHorizontal on;
					setFontSize 10;
					setOffset 0  0;
					toggleShowOnTerminals on;
				endTell;
				getEmployee #mesquite.trees.TreeInfoValues.TreeInfoValues;
				tell It;
					panelOpen false;
				endTell;
			endTell;
		endTell;
		getEmployee  #mesquite.charMatrices.BasicDataWindowCoord.BasicDataWindowCoord;
		tell It;
			showDataWindow #8133213059004819710 #mesquite.charMatrices.BasicDataWindowMaker.BasicDataWindowMaker;
			tell It;
				getWindow;
				tell It;
					getTable;
					tell It;
						rowNamesWidth 110;
					endTell;
					setExplanationSize 30;
					setAnnotationSize 20;
					setFontIncAnnot 0;
					setFontIncExp 0;
					setSize 1496 922;
					setLocation -8 0;
					setFont SanSerif;
					setFontSize 10;
					getToolPalette;
					tell It;
						setTool mesquite.charMatrices.BasicDataWindowMaker.BasicDataWindow.ibeam;
					endTell;
					setActive;
					setTool mesquite.charMatrices.BasicDataWindowMaker.BasicDataWindow.ibeam;
					colorCells  #mesquite.charMatrices.ColorByState.ColorByState;
				tell It;
					setStateLimit 9;
					toggleUniformMaximum on;
				endTell;
					colorRowNames  #mesquite.charMatrices.TaxonGroupColor.TaxonGroupColor;
					colorColumnNames  #mesquite.charMatrices.CharGroupColor.CharGroupColor;
					colorText  #mesquite.charMatrices.NoColor.NoColor;
					setBackground White;
					toggleShowNames on;
					toggleShowTaxonNames on;
					toggleTight off;
					toggleThinRows off;
					toggleShowChanges on;
					toggleSeparateLines off;
					toggleShowStates on;
					toggleAutoWCharNames on;
					toggleAutoTaxonNames off;
					toggleShowDefaultCharNames off;
					toggleConstrainCW on;
					toggleBirdsEye off;
					toggleShowPaleGrid off;
					toggleShowPaleCellColors off;
					toggleShowPaleExcluded off;
					togglePaleInapplicable on;
					togglePaleMissing off;
					toggleShowBoldCellText off;
					toggleAllowAutosize on;
					toggleColorsPanel off;
					toggleDiagonal on;
					setDiagonalHeight 80;
					toggleLinkedScrolling on;
					toggleScrollLinkedTables off;
				endTell;
				showWindow;
				getWindow;
				tell It;
					forceAutosize;
				endTell;
				getEmployee #mesquite.charMatrices.AlterData.AlterData;
				tell It;
					toggleBySubmenus off;
				endTell;
				getEmployee #mesquite.charMatrices.ColorCells.ColorCells;
				tell It;
					setColor Red;
					removeColor off;
				endTell;
				getEmployee #mesquite.categ.StateNamesStrip.StateNamesStrip;
				tell It;
					showStrip off;
				endTell;
				getEmployee #mesquite.charMatrices.AnnotPanel.AnnotPanel;
				tell It;
					togglePanel off;
				endTell;
				getEmployee #mesquite.charMatrices.CharReferenceStrip.CharReferenceStrip;
				tell It;
					showStrip off;
				endTell;
				getEmployee #mesquite.charMatrices.QuickKeySelector.QuickKeySelector;
				tell It;
					autotabOff;
				endTell;
				getEmployee #mesquite.charMatrices.SelSummaryStrip.SelSummaryStrip;
				tell It;
					showStrip off;
				endTell;
				getEmployee #mesquite.categ.SmallStateNamesEditor.SmallStateNamesEditor;
				tell It;
					panelOpen true;
				endTell;
			endTell;
		endTell;
		endTell;
end;
